# Supplementary material for: NHE Isoform Switching and KChIP2 Upregulation in Aging Porcine Atria
Source: PLoS One. 2013 Dec 23;8(12):e82951. doi: 10.1371/journal.pone.0082951 (PMC3871617; doi:10.1371/journal.pone.0082951)
Supplement: Spreadsheet S1 — Differentially expressed gene transcripts in old versus young pig atria (>2-fold, P<0.05) revealed by microarray analysis. (XLSX) [file pone.0082951.s001.xlsx]

## Sheet: Sheet1
Column ID	gene_assignment	Gene Symbol	RefSeq		p-value(OC vs. YC)	Fold-Change(OC vs. YC)	F(Type)
15275372	NM_001100189 // SLC9A2 // solute carrier family 9 (sodium/hydrogen exchanger), member 2	SLC9A2	NM_001100189		1.95984e-05	9.21588	145.778
15338753	XM_001926960 // LOC100156333 // olfactory receptor 6C2-like // 5|5 // 100156333	LOC100156333	XM_001926960		0.000112662	-5.85573	79.072
15246176	ENSSSCT00000007802 // TMEM90B // transmembrane protein 90B // --- // ---	TMEM90B	ENSSSCT00000007802		0.000140384	2.31828	73.1129
15234007	ENSSSCT00000011563 // KCNIP2 // Kv channel interacting protein 2 // --- // --- /// DQ28	KCNIP2	ENSSSCT00000011563		0.000205467	3.767	63.7745
15292321	XM_003126244 // LOC100513280 // olfactory receptor 6C68-like // --- // 100513280	LOC100513280	XM_003126244		0.000209337	-5.33329	63.3468
15227056	ENSSSCT00000011329 // CDHR1 // cadherin-related family member 1 // --- // --- /// XM_00	CDHR1	ENSSSCT00000011329		0.000413678	3.48323	49.4248
15270730	ENSSSCT00000009021 // ELMOD3 // ELMO/CED-12 domain containing 3 // --- // --- /// XM_00	ELMOD3	ENSSSCT00000009021		0.000578906	2.1596	43.6378
15263581	ENSSSCT00000014800 // C3 // complement component 3 // --- // --- /// ENSSSCT00000014801	C3	ENSSSCT00000014800		0.000611512	2.77556	42.7543
15256591	XM_003123164 // LOC100513975 // e3 ubiquitin-protein ligase MARCH2-like // --- // 10051	LOC100513975	XM_003123164		0.000673245	2.46753	41.242
15214239	XM_003131988 // LOC100515625 // dehydrogenase/reductase SDR family member 7C-like // --	LOC100515625	XM_003131988		0.000719155	3.14736	40.2325
15317911	XM_001927544 // LOC100155907 // olfactory receptor 4Q2-like // 7|7 // 100155907	LOC100155907	XM_001927544		0.000786736	-3.64195	38.8932
15264760	XM_003123416 // LOC100513847 // olfactory receptor 7A17-like // --- // 100513847	LOC100513847	XM_003123416		0.000805563	-3.68814	38.5472
15194765	ENSSSCT00000005151 // SQRDL // sulfide quinone reductase-like (yeast) // --- // --- ///	SQRDL	ENSSSCT00000005151		0.000996201	2.01224	35.5591
15260202	XM_003124173 // LOC100516131 // olfactory receptor 4C16-like // --- // 100516131	LOC100516131	XM_003124173		0.00104811	-5.51185	34.8754
15267512	XM_003124173 // LOC100516131 // olfactory receptor 4C16-like // --- // 100516131	LOC100516131	XM_003124173		0.00104811	-5.51185	34.8754
15335081	ENSSSCT00000013848 // IGSF1 // immunoglobulin superfamily, member 1 // --- // --- /// X	IGSF1	ENSSSCT00000013848		0.00109678	2.0656	34.2742
15190452	XM_003122128 // LOC100519758 // olfactory receptor 1J4-like // --- // 100519758	LOC100519758	XM_003122128		0.00117797	-3.66535	33.3466
15198785	XM_003122128 // LOC100519758 // olfactory receptor 1J4-like // --- // 100519758	LOC100519758	XM_003122128		0.00117797	-3.66535	33.3466
15271396	ENSSSCT00000009194 // EFEMP1 // EGF-containing fibulin-like extracellular matrix protei	EFEMP1	ENSSSCT00000009194		0.00120734	3.85953	33.0318
15332111	ENSSSCT00000016862 // ADORA1 // adenosine A1 receptor // --- // ---	ADORA1	ENSSSCT00000016862		0.00143378	3.60913	30.9052
15313692	XM_003128761 // LOC100524571 // olfactory receptor 4F6-like // --- // 100524571 /// XM_	LOC100524571	XM_003128761		0.00153991	-4.93926	30.0571
15215540	ENSSSCT00000012475 // SLC38A5 // solute carrier family 38, member 5 // --- // --- /// X	SLC38A5	ENSSSCT00000012475		0.00155785	2.95521	29.9214
15254714	XM_003128774 // LOC100516985 // olfactory receptor 4L1-like // --- // 100516985	LOC100516985	XM_003128774		0.00158215	-5.2423	29.7409
15254712	XM_001927130 // LOC100156611 // olfactory receptor 4K15-like // 7|7 // 100156611 /// XM	LOC100156611	XM_001927130		0.00189398	-6.27132	27.7104
15291397	ENSSSCT00000000096 // CBX7 // chromobox homolog 7 // --- // --- /// XM_003126012 // LOC	CBX7	ENSSSCT00000000096		0.00190333	2.05125	27.6565
15326398	XM_003129977 // LOC100512064 // olfactory receptor 8B3-like // --- // 100512064 /// XM_	LOC100512064	XM_003129977		0.00192554	-4.81293	27.53
15320043	ENSSSCT00000009586 // TBC1D19 // TBC1 domain family, member 19 // --- // --- /// XM_003	TBC1D19	ENSSSCT00000009586		0.0019745	2.72155	27.2576
15227136	XM_001927177 // MMRN2 // multimerin 2 // 14|14 // 100157129	MMRN2	XM_001927177		0.00198699	2.28334	27.1896
15313690	XM_003128761 // LOC100524571 // olfactory receptor 4F6-like // --- // 100524571 /// XM_	LOC100524571	XM_003128761		0.00200484	-3.81285	27.0934
15312209	XM_001927694 // LOC100156341 // olfactory receptor 4K3-like // 7|7 // 100156341	LOC100156341	XM_001927694		0.00204652	-3.77858	26.8731
15306467	ENSSSCT00000004214 // AK3 // adenylate kinase 3 // --- // --- /// NM_001044597 // AK3L1	AK3	ENSSSCT00000004214		0.00211806	2.75772	26.5085
15292196	XM_001927708 // ZNF385A // zinc finger protein 385A // 5|5 // 100155556	ZNF385A	XM_001927708		0.00219596	2.46586	26.1298
15295650	ENSSSCT00000002974 // HSDL1 // hydroxysteroid dehydrogenase like 1 // --- // --- /// XM	HSDL1	ENSSSCT00000002974		0.00222459	2.65659	25.9951
15308046	XM_001927449 // LOC100156143 // putative olfactory receptor 2B8-like // 7|7 // 10015614	LOC100156143	XM_001927449		0.0024433	-5.47841	25.0371
15317956	XM_001925116 // LOC100153340 // olfactory receptor 4F21-like // 7|7 // 100153340 /// XM	LOC100153340	XM_001925116		0.00247755	-5.8892	24.8975
15241275	NM_214052 // PLCD4 // phospholipase C, delta 4 // 15|15 // 397119 /// AF498759 // PLCD4	PLCD4	NM_214052		0.00250691	2.16255	24.7798
15313688	XM_003128745 // LOC100521503 // protein KIAA0284-like // --- // 100521503 /// XM_003128	LOC100521503	XM_003128745		0.00264218	-6.63414	24.2604
15313694	XM_003128584 // LOC100517104 // olfactory receptor 4F6-like // --- // 100517104 /// XM_	LOC100517104	XM_003128584		0.00264218	-6.63414	24.2604
15292294	XM_001926070 // LOC100152670 // olfactory receptor 6C3-like // 5|5 // 100152670	LOC100152670	XM_001926070		0.00265526	-8.80734	24.2121
15198775	XM_001927161 // LOC100154042 // olfactory receptor 1J4-like // 1|1 // 100154042 /// XM_	LOC100154042	XM_001927161		0.00270957	-5.92979	24.0147
15314552	AF042017 // LOC396795 // olfactory receptor // --- // 396795	LOC396795	AF042017		0.0027317	-3.94939	23.9358
15308256	XM_003128282 // LOC100521562 // olfactory receptor 2J3-like // --- // 100521562	LOC100521562	XM_003128282		0.00275648	-7.50587	23.8485
15314546	XM_003128282 // LOC100521562 // olfactory receptor 2J3-like // --- // 100521562	LOC100521562	XM_003128282		0.00275648	-7.50587	23.8485
15190481	XM_003122148 // LOC100524187 // olfactory receptor 1J4-like // --- // 100524187 /// XM_	LOC100524187	XM_003122148		0.00280404	-5.50103	23.6837
15199599	XM_001925629 // LOC100154969 // olfactory receptor 4A47-like // 1|1 // 100154969	LOC100154969	XM_001925629		0.00289827	-6.31132	23.3681
15308197	XM_001928358 // LOC100157727 // putative olfactory receptor 2B3-like // 7|7 // 10015772	LOC100157727	XM_001928358		0.00292337	-4.1883	23.2863
15288171	XM_003126243 // LOC100512715 // olfactory receptor 6C68-like // --- // 100512715	LOC100512715	XM_003126243		0.00296881	-5.53583	23.1406
15231521	ENSSSCT00000011016 // GGT5 // gamma-glutamyltransferase 5 // --- // --- /// AK237565 //	GGT5	ENSSSCT00000011016		0.00305175	2.97627	22.8822
15312206	XM_001927694 // LOC100156341 // olfactory receptor 4K3-like // 7|7 // 100156341	LOC100156341	XM_001927694		0.00316469	-3.38141	22.5451
15314558	XM_003128264 // LOC100514059 // putative olfactory receptor 2B3-like // --- // 10051405	LOC100514059	XM_003128264		0.00319576	-4.26075	22.4551
15230453	XM_001929463 // HVCN1 // hydrogen voltage-gated channel 1 // 14|14 // 100152115	HVCN1	XM_001929463		0.00334328	2.64294	22.0435
15314538	XM_001928358 // LOC100157727 // putative olfactory receptor 2B3-like // 7|7 // 10015772	LOC100157727	XM_001928358		0.00347385	-3.81595	21.6989
15292323	XM_003126244 // LOC100513280 // olfactory receptor 6C68-like // --- // 100513280 /// XM	LOC100513280	XM_003126244		0.00361695	-5.4141	21.3405
15260210	XM_003124200 // LOC100522184 // olfactory receptor 4C11-like // --- // 100522184	LOC100522184	XM_003124200		0.00370364	-6.77264	21.1325
15317940	XM_001927130 // LOC100156611 // olfactory receptor 4K15-like // 7|7 // 100156611	LOC100156611	XM_001927130		0.00400403	-6.93319	20.4592
15288154	XM_001926565 // LOC100151917 // olfactory receptor 6C68-like // 5|5 // 100151917	LOC100151917	XM_001926565		0.00410253	-3.05923	20.2529
15308239	XM_001928358 // LOC100157727 // putative olfactory receptor 2B3-like // 7|7 // 10015772	LOC100157727	XM_001928358		0.00412253	-4.31559	20.2118
15314560	XM_003128240 // LOC100525053 // olfactory receptor 2W1-like // --- // 100525053	LOC100525053	XM_003128240		0.00415688	-4.39324	20.1419
15311470	ENSSSCT00000002196 // EGLN3 // egl nine homolog 3 (C. elegans) // --- // --- /// XM_001	EGLN3	ENSSSCT00000002196		0.00421259	4.02738	20.0301
15308688	NM_001123089 // C4 // complement C4 // 7|7 // 445467 /// EU076594 // C4 // complement C	C4	NM_001123089		0.004295	3.54306	19.8683
15307997	XM_001928333 // LOC100156560 // olfactory receptor 2M2-like // 7|7 // 100156560 /// XM_	LOC100156560	XM_001928333		0.00430991	-2.41323	19.8395
15326396	XM_003129975 // LOC100511708 // olfactory receptor 8B3-like // --- // 100511708 /// XM_	LOC100511708	XM_003129975		0.00448737	-5.47372	19.5063
15330794	XM_003129975 // LOC100511708 // olfactory receptor 8B3-like // --- // 100511708 /// XM_	LOC100511708	XM_003129975		0.00448953	-5.4777	19.5023
15240655	ENSSSCT00000017494 // HECW2 // HECT, C2 and WW domain containing E3 ubiquitin protein l	HECW2	ENSSSCT00000017494		0.00455907	-2.10655	19.3766
15288152	XM_001926620 // LOC100154754 // olfactory receptor 6C68-like // 5|5 // 100154754	LOC100154754	XM_001926620		0.0047172	-11.9017	19.1
15199625	XM_003122316 // LOC100520536 // olfactory receptor 8H1-like // --- // 100520536	LOC100520536	XM_003122316		0.00510509	-3.74293	18.4711
15330824	XM_003130021 // SIAE // sialic acid acetylesterase // --- // 100521812	SIAE	XM_003130021		0.00518151	2.22593	18.3546
15326394	XM_003129974 // LOC100511524 // olfactory receptor 147-like // --- // 100511524	LOC100511524	XM_003129974		0.00519425	-4.95655	18.3355
15330792	XM_003130004 // LOC100518086 // olfactory receptor 8B3-like // --- // 100518086 /// XM_	LOC100518086	XM_003130004		0.0053608	-5.0504	18.0903
15294148	XM_003126563 // PRMT8 // protein arginine methyltransferase 8 // --- // 100526051 /// X	PRMT8	XM_003126563		0.00570752	3.0793	17.6111
15241336	ENSSSCT00000017641 // PRKAG3 // protein kinase, AMP-activated, gamma 3 non-catalytic su	PRKAG3	ENSSSCT00000017641		0.00590581	2.05297	17.3543
15191615	XM_001925776 // LOC100154169 // olfactory receptor 140-like // 1|1 // 100154169	LOC100154169	XM_001925776		0.00609636	-5.3146	17.118
15319480	ENSSSCT00000002838 // RD3 // retinal degeneration 3 // --- // ---	RD3	ENSSSCT00000002838		0.00612374	3.05259	17.0849
15288778	XM_003126374 // LOC100518485 // leucine-rich repeat-containing protein 10-like // 5|5 /	LOC100518485	XM_003126374		0.00612826	2.18527	17.0794
15293090	XM_003126374 // LOC100518485 // leucine-rich repeat-containing protein 10-like // 5|5 /	LOC100518485	XM_003126374		0.00612826	2.18527	17.0794
15281763	ENSSSCT00000007472 // GSTM3 // glutathione S-transferase mu 3 (brain) // --- // --- ///	GSTM3	ENSSSCT00000007472		0.00628952	-2.01244	16.8884
15294128	XM_003126563 // PRMT8 // protein arginine methyltransferase 8 // --- // 100526051 /// X	PRMT8	XM_003126563		0.00635225	2.48648	16.8159
15315284	ENSSSCT00000001650 // HMGCLL1 // 3-hydroxymethyl-3-methylglutaryl-CoA lyase-like 1 // -	HMGCLL1	ENSSSCT00000001650		0.00636765	3.04777	16.7982
15271118	XM_003125064 // LOC100512893 // prenylcysteine oxidase-like // --- // 100512893	LOC100512893	XM_003125064		0.00638702	2.35974	16.7761
15202377	AJ278437 // TRKB // trkB protein // --- // 397185	TRKB	AJ278437		0.00740386	3.63044	15.7262
15326808	ENSSSCT00000016636 // FMO2 // flavin containing monooxygenase 2 (non-functional) // ---	FMO2	ENSSSCT00000016636		0.00747756	3.09984	15.6577
15266243	ENSSSCT00000015495 // SLCO6A1 // solute carrier organic anion transporter family, membe	SLCO6A1	ENSSSCT00000015495		0.00754294	-7.73643	15.5977
15261968	XM_003122790 // LOC100523534 // olfactory receptor 4B1-like // --- // 100523534	LOC100523534	XM_003122790		0.00764275	-3.85088	15.5073
15270449	ENSSSCT00000008967 // MGAT4A // mannosyl (alpha-1,3-)-glycoprotein beta-1,4-N-acetylglu	MGAT4A	ENSSSCT00000008967		0.00774806	-2.27092	15.4137
15243252	ENSSSCT00000018505 // SH3PXD2B // SH3 and PX domains 2B // --- // ---	SH3PXD2B	ENSSSCT00000018505		0.00786364	-2.34493	15.3129
15332643	ENSSSCT00000016988 // ATF3 // activating transcription factor 3 // --- // --- /// XM_00	ATF3	ENSSSCT00000016988		0.00794647	-2.55284	15.2418
15192378	ENSSSCT00000004574 // GPR126 // G protein-coupled receptor 126 // --- // --- /// XM_003	GPR126	ENSSSCT00000004574		0.00800737	-3.05913	15.1902
15294298	AK234676 // MICAL3 // microtubule associated monoxygenase, calponin and LIM domain cont	MICAL3	AK234676		0.00807645	-2.03109	15.1323
15217286	ENSSSCT00000012861 // PLD1 // phospholipase D1, phosphatidylcholine-specific // --- //	PLD1	ENSSSCT00000012861		0.00834179	-2.33746	14.9159
15288190	ENSSSCT00000000379 // METTL7B // methyltransferase like 7B // --- // ---	METTL7B	ENSSSCT00000000379		0.00849631	2.31204	14.7941
15329730	XM_003129717 // LOC100518027 // ras-related protein Rab-30-like // --- // 100518027	LOC100518027	XM_003129717		0.00858155	2.25907	14.7282
15292327	XM_003126230 // LOC100520381 // olfactory receptor 6C2-like // --- // 100520381	LOC100520381	XM_003126230		0.00900118	-2.34749	14.4159
15292275	XM_003126218 // LOC100512101 // olfactory receptor 9K2-like // --- // 100512101	LOC100512101	XM_003126218		0.00911145	-2.566	14.337
15222255	ENSSSCT00000012981 // MYLK // myosin light chain kinase // --- // ---	MYLK	ENSSSCT00000012981		0.00934334	2.15601	14.1753
15263446	XM_003123070 // PLIN4 // perilipin 4 // --- // 100524667	PLIN4	XM_003123070		0.00934354	3.10455	14.1752
15325383	XM_003129729 // FZD4 // frizzled homolog 4 (Drosophila) // --- // 100520319	FZD4	XM_003129729		0.0095395	2.01756	14.0426
15275708	ENSSSCT00000009020 // RETSAT // retinol saturase (all-trans-retinol 13,14-reductase) //	RETSAT	ENSSSCT00000009020		0.0100627	2.29401	13.7059
15317929	XM_001929447 // LOC100151929 // olfactory receptor 4F21-like // 7|7 // 100151929	LOC100151929	XM_001929447		0.0100974	-6.58255	13.6844
15282964	EF543195 // TNFRSF11B // tumor necrosis factor receptor superfamily, member 11b // ---	TNFRSF11B	EF543195		0.0101347	-4.61244	13.6614
15272012	ENSSSCT00000009305 // FEZ2 // fasciculation and elongation protein zeta 2 (zygin II) //	FEZ2	ENSSSCT00000009305		0.0109241	2.02079	13.1997
15274867	XM_003124736 // LOC100517521 // phosphoglycolate phosphatase-like // --- // 100517521	LOC100517521	XM_003124736		0.0115034	2.52782	12.8883
15286599	XM_003125882 // LOC100522672 // pancreatic alpha-amylase-like // --- // 100522672	LOC100522672	XM_003125882		0.011821	-2.25348	12.7264
15307699	ENSSSCT00000001158 // MYLIP // myosin regulatory light chain interacting protein // ---	MYLIP	ENSSSCT00000001158		0.0119579	2.00409	12.6584
15279631	ENSSSCT00000006936 // RXRG // retinoid X receptor, gamma // --- // --- /// NM_001130213	RXRG	ENSSSCT00000006936		0.012385	3.23655	12.4528
15317948	XM_001924785 // LOC100153366 // olfactory receptor 11G2-like // 7|7 // 100153366 /// XM	LOC100153366	XM_001924785		0.0125688	-2.33877	12.3672
15280755	ENSSSCT00000007258 // SELENBP1 // selenium binding protein 1 // --- // --- /// XM_00192	SELENBP1	ENSSSCT00000007258		0.0128649	2.4362	12.2327
15306703	ENSSSCT00000004263 // CPT2 // carnitine palmitoyltransferase 2 // --- // ---	CPT2	ENSSSCT00000004263		0.0129244	2.49173	12.2062
15285158	ENSSSCT00000007126 // SYT11 // synaptotagmin XI // --- // --- /// XM_001928804 // LOC10	SYT11	ENSSSCT00000007126		0.013006	2.14908	12.1701
15201001	ENSSSCT00000012097 // CDNF // cerebral dopamine neurotrophic factor // --- // --- /// X	CDNF	ENSSSCT00000012097		0.0131602	2.57718	12.1027
15329100	XM_003129588 // LOC100518981 // olfactory receptor 52B4-like // --- // 100518981	LOC100518981	XM_003129588		0.013719	-2.14805	11.8671
15218535	ENSSSCT00000013158 // ADAMTS1 // ADAM metallopeptidase with thrombospondin type 1 motif	ADAMTS1	ENSSSCT00000013158		0.0139077	-2.24519	11.7904
15213111	ENSSSCT00000019369 // SLC6A4 // solute carrier family 6 (neurotransmitter transporter,	SLC6A4	ENSSSCT00000019369		0.0139799	4.63713	11.7614
15198569	ENSSSCT00000006041 // TNC // tenascin C // --- // --- /// NM_214230 // TNC // tenascin	TNC	ENSSSCT00000006041		0.0143525	-6.42677	11.615
15202379	ENSSSCT00000011995 // NTRK2 // neurotrophic tyrosine kinase, receptor, type 2 // --- //	NTRK2	ENSSSCT00000011995		0.0146344	2.79606	11.5076
15317934	XM_001929454 // LOC100155967 // olfactory receptor 4L1-like // 7|7 // 100155967	LOC100155967	XM_001929454		0.0147498	-3.22767	11.4644
15183544	ENSSSCT00000004536 // LRP11 // low density lipoprotein receptor-related protein 11 // -	LRP11	ENSSSCT00000004536		0.0149592	2.36675	11.3872
15204149	ENSSSCT00000010372 // KLF5 // Kruppel-like factor 5 (intestinal) // --- // --- /// ENSS	KLF5	ENSSSCT00000010372		0.0150359	2.33261	11.3593
15265060	ENSSSCT00000015166 // UNC13A // unc-13 homolog A (C. elegans) // --- // ---	UNC13A	ENSSSCT00000015166		0.0152251	-3.79118	11.2912
15221101	ENSSSCT00000012719 // KLHDC6 // kelch repeat and BTB (POZ) domain containing 12 // ---	KLHDC6	ENSSSCT00000012719		0.0166422	2.22776	10.8151
15190530	ENSSSCT00000006149 // OLFML2A // olfactomedin-like 2A // --- // ---	OLFML2A	ENSSSCT00000006149		0.0167923	2.05043	10.7679
15266414	NM_001167643 // CDO1 // cysteine dioxygenase, type I // --- // 100312964 /// AB529450 /	CDO1	NM_001167643		0.0170648	4.55828	10.6835
15207813	ENSSSCT00000019064 // PLXDC1 // plexin domain containing 1 // --- // --- /// XM_0031315	PLXDC1	ENSSSCT00000019064		0.0174111	2.2945	10.5789
15186328	ENSSSCT00000005158 // GATM // glycine amidinotransferase (L-arginine:glycine amidinotra	GATM	ENSSSCT00000005158		0.0178087	2.08721	10.4622
15300485	ENSSSCT00000004211 // PDE4B // phosphodiesterase 4B, cAMP-specific // --- // --- /// NM	PDE4B	ENSSSCT00000004211		0.0178727	-2.01057	10.4438
15201551	ENSSSCT00000011816 // B3GALT2 // UDP-Gal:betaGlcNAc beta 1,3-galactosyltransferase, pol	B3GALT2	ENSSSCT00000011816		0.0181139	3.19364	10.375
15234794	ENSSSCT00000011739 // CPXM2 // carboxypeptidase X (M14 family), member 2 // --- // ---	CPXM2	ENSSSCT00000011739		0.0181845	3.96605	10.3551
15310548	XM_003128459 // FSD2 // fibronectin type III and SPRY domain containing 2 // --- // 100	FSD2	XM_003128459		0.019015	2.24137	10.1285
15278168	EF543195 // TNFRSF11B // tumor necrosis factor receptor superfamily, member 11b // ---	TNFRSF11B	EF543195		0.0198161	-5.1379	9.92216
15287810	XM_003126120 // LOC100515481 // fas apoptotic inhibitory molecule 2-like // --- // 1005	LOC100515481	XM_003126120		0.0203152	2.13056	9.79918
15235554	ENSSSCT00000017165 // ASB5 // ankyrin repeat and SOCS box-containing 5 // --- // --- //	ASB5	ENSSSCT00000017165		0.0203194	2.90009	9.79816
15289022	XM_001925025 // TM7SF3 // transmembrane 7 superfamily member 3 // 5|5 // 100156281	TM7SF3	XM_001925025		0.020624	2.07963	9.72511
15322402	ENSSSCT00000009566 // BST1 // bone marrow stromal cell antigen 1 // --- // ---	BST1	ENSSSCT00000009566		0.0209687	3.31363	9.64417
15205625	ENSSSCT00000010441 // A2LD1 // AIG2-like domain 1 // --- // --- /// XM_003131069 // LOC	A2LD1	ENSSSCT00000010441		0.0216334	2.124	9.49298
15213386	XM_003131865 // LOC100519563 // p2X purinoceptor 5-like // --- // 100519563	LOC100519563	XM_003131865		0.0217344	2.08279	9.47056
15268968	ENSSSCT00000008599 // CRYM // crystallin, mu // --- // --- /// XM_003124557 // LOC10052	CRYM	ENSSSCT00000008599		0.0225058	2.73135	9.3038
15186581	ENSSSCT00000005197 // MAP1A // microtubule-associated protein 1A // --- // --- /// XM_0	MAP1A	ENSSSCT00000005197		0.0228201	2.09366	9.23803
15285820	ENSSSCT00000007295 // CA14 // carbonic anhydrase XIV // --- // --- /// XM_001924881 //	CA14	ENSSSCT00000007295		0.0236108	2.31669	9.07783
15183929	ENSSSCT00000004631 // CTGF // connective tissue growth factor // --- // --- /// NM_2138	CTGF	ENSSSCT00000004631		0.0241401	-2.30751	8.97455
15197032	ENSSSCT00000005697 // ACER2 // alkaline ceramidase 2 // --- // --- /// XM_001926911 //	ACER2	ENSSSCT00000005697		0.0256757	2.06249	8.69138
15190807	XM_001927646 // LCN2 // lipocalin 2 // 1|1 // 100153501 /// XM_003122197 // LOC10051123	LCN2	XM_001927646		0.0276504	2.28867	8.35901
15302386	XM_003127037 // LOC100514650 // hypothetical protein LOC100514650 // --- // 100514650	LOC100514650	XM_003127037		0.027904	2.74899	8.31863
15326817	ENSSSCT00000016637 // FMO1 // flavin containing monooxygenase 1 // --- // --- /// NM_21	FMO1	ENSSSCT00000016637		0.0282235	3.42479	8.26847
15243427	ENSSSCT00000018559 // EBF1 // early B-cell factor 1 // --- // --- /// XM_003134103 // L	EBF1	ENSSSCT00000018559		0.028813	2.44447	8.17788
15320940	ENSSSCT00000009839 // STBD1 // starch binding domain 1 // --- // --- /// XM_003129093 /	STBD1	ENSSSCT00000009839		0.0288215	2.3389	8.1766
15228809	ENSSSCT00000011692 // PPAPDC1A // phosphatidic acid phosphatase type 2 domain containin	PPAPDC1A	ENSSSCT00000011692		0.0314756	3.20425	7.79779
15270545	ENSSSCT00000008979 // ANKRD39 // ankyrin repeat domain 39 // --- // --- /// XM_00312491	ANKRD39	ENSSSCT00000008979		0.031498	2.1574	7.79477
15314530	XM_001928353 // LOC100152495 // olfactory receptor 2H2-like // 7|7 // 100152495	LOC100152495	XM_001928353		0.0318541	-4.73535	7.74726
15306623	XM_003127965 // FGGY // FGGY carbohydrate kinase domain containing // --- // 100525819	FGGY	XM_003127965		0.0324568	2.34396	7.66847
15210403	XM_003131177 // LOC100518510 // alpha-N-acetylgalactosaminide alpha-2,6-sialyltransfera	LOC100518510	XM_003131177		0.032712	2.23657	7.63569
15226483	ENSSSCT00000011217 // DDX21 // DEAD (Asp-Glu-Ala-Asp) box polypeptide 21 // --- // ---	DDX21	ENSSSCT00000011217		0.032791	-2.05676	7.62562
15288150	XM_001928491 // LOC100154757 // olfactory receptor 6C3-like // 5|5 // 100154757	LOC100154757	XM_001928491		0.033157	-3.09138	7.57935
15197156	ENSSSCT00000005719 // ZDHHC21 // zinc finger, DHHC-type containing 21 // --- // ---	ZDHHC21	ENSSSCT00000005719		0.0342195	-2.26922	7.44888
15272073	ENSSSCT00000009326 // XDH // xanthine dehydrogenase // --- // ---	XDH	ENSSSCT00000009326		0.0342347	-6.4127	7.44705
15219352	ENSSSCT00000012333 // XIRP1 // xin actin-binding repeat containing 1 // --- // --- ///	XIRP1	ENSSSCT00000012333		0.0345937	-2.30803	7.4042
15192539	ENSSSCT00000004615 // EYA4 // eyes absent homolog 4 (Drosophila) // --- // --- /// XM_0	EYA4	ENSSSCT00000004615		0.0348618	2.23818	7.3726
15310210	XM_001927608 // LOC100152193 // ectonucleotide pyrophosphatase/phosphodiesterase family	LOC100152193	XM_001927608		0.0357534	2.41951	7.26983
15281896	NM_214195 // AMY2 // amylase, alpha 2B (pancreatic) // --- // 397397 /// AF064742 // AM	AMY2	NM_214195		0.0368253	-2.02856	7.15074
15335588	ENSSSCT00000014012 // F8 // coagulation factor VIII, procoagulant component // --- // -	F8	ENSSSCT00000014012		0.0372024	2.4015	7.10996
15238986	ENSSSCT00000017199 // PDLIM3 // PDZ and LIM domain 3 // --- // --- /// NM_001001637 //	PDLIM3	ENSSSCT00000017199		0.0379813	-2.15453	7.02744
15303056	XM_003127203 // LOC100521901 // carcinoembryonic antigen-related cell adhesion molecule	LOC100521901	XM_003127203		0.0380477	-2.66509	7.02051
15308020	ENSSSCT00000001272 // HIST1H2BN // histone cluster 1, H2bn // --- // ---	HIST1H2BN	ENSSSCT00000001272		0.0390711	2.11234	6.91574
15276059	XM_003125055 // LOC100511126 // prenylcysteine oxidase-like // --- // 100511126	LOC100511126	XM_003125055		0.0405483	2.14943	6.77088
15313362	XM_001925341 // LOC100153068 // ankyrin repeat and SOCS box protein 2-like // 7|7 // 10	LOC100153068	XM_001925341		0.0413268	2.06256	6.69737
15208645	ENSSSCT00000019269 // CCL14 // chemokine (C-C motif) ligand 14 // --- // --- /// XM_003	CCL14	ENSSSCT00000019269		0.0415347	3.13154	6.67806
15221622	ENSSSCT00000012822 // P2RY14 // purinergic receptor P2Y, G-protein coupled, 14 // --- /	P2RY14	ENSSSCT00000012822		0.0425266	2.1161	6.58766
15289254	AJ291440 // ART4 // ADP-ribosyltransferase 4 (Dombrock blood group) // --- // 397233	ART4	AJ291440		0.042771	2.36332	6.56583
15292279	XM_003126219 // LOC100512466 // olfactory receptor 9K2-like // --- // 100512466	LOC100512466	XM_003126219		0.0431523	-2.01971	6.53209
15220747	ENSSSCT00000012609 // PDZRN3 // PDZ domain containing ring finger 3 // --- // --- /// X	PDZRN3	ENSSSCT00000012609		0.0463185	2.01987	6.26671
15321357	ENSSSCT00000009965 // C4orf31 // chromosome 4 open reading frame 31 // --- // --- /// X	C4orf31	ENSSSCT00000009965		0.0465627	2.50326	6.24726
15252704	ENSSSCT00000018092 // C7orf58 // chromosome 7 open reading frame 58 // --- // --- /// X	C7orf58	ENSSSCT00000018092		0.0479856	2.83512	6.13663
15233051	XM_001929115 // LOC100155930 // annexin A8-like // 14|14 // 100155930	LOC100155930	XM_001929115		0.048736	3.60802	6.08006
15206516	XM_003131261 // ABCA6 // ATP-binding cassette, sub-family A (ABC1), member 6 // --- //	ABCA6	XM_003131261		0.0493497	2.22248	6.03466
